# Supplementary material for: The other Campylobacters: Not innocent bystanders in endemic diarrhea and dysentery in children in low-income settings
Source: PLoS Negl Trop Dis. 2018 Feb 7;12(2):e0006200. doi: 10.1371/journal.pntd.0006200 (PMC5819825; doi:10.1371/journal.pntd.0006200)
Supplement: S1 Data — (CSV) [file pntd.0006200.s002.csv]

id	ID-plosNTD	group	FSEANCBB	FSEANCHD	Breastmilk	sex	birthplace	srfdate	agedays	agemonths	physiologic	srfstblood	severe	score	shigella	campy	bdfcampyelisa	bdfcampytype	campycult	qPCR1_date	Ct1_16S	Ct1_cadF	Ct1_ipaH	qPCR2_date	Ct2_R-camp	Ct2_cadF	Ct2_ipaH	alaresult	mporesult	azul	cuazul	sangre	safblood
7	PE1	0	0	0	1	1	1	12MAR10:00:00:00	59	2	M1	0	M1	0	0	0	2	0	0					3/15/2016	99	99	99	1655.25	17300.81055	POS	2-4 x C	NEG	0
2	PE2	0	0	0	1	2	1	19APR10:00:00:00	121	4	M1	0	M1	0	0	0	2	0	0					3/15/2016	99	99	99	2694.75	21226.5	NEG		NEG	0
36	PE3	2	0	1	1	1	1	22APR10:00:00:00	30	1	D1	0	D1	5	0	0	2	0	0					3/15/2016	99	99	99	402.25	2502.159912	NEG		NEG	0
12	PE4	2			1	2	2	23APR10:00:00:00	99	3	D1	0	D1	6	0	0	2	0	0					3/16/2016	99	99	99	368	2296.120117	NEG		NEG	0
36	PE5	2	0	1	1	1	1	23APR10:00:00:00	31	1	D1	0	D1	5	0	0	2	0	0					3/15/2016	99	99	99	311.25	2099.790039	NEG		NEG	#N/A
12	PE6	2			1	2	2	29APR10:00:00:00	105	4	D1	0	D1	6	0	0	2	0	0					3/15/2016	99	99	99	332.75	6274.450195	NEG		NEG	#N/A
21	PE7	2	0	1	1	1	2	29APR10:00:00:00	89	3	D1	0	D1	7	0	0	2	0	0					3/15/2016	99	99	99	444.25	4772.27002	NEG		NEG	0
8	PE8	0	0	0	1	1	2	05MAY10:00:00:00	118	4	M1	0	M1	0	0	0	2	0	0					3/15/2016	40.75279236	99	99	1739.75	19286.41992	NEG		NEG	0
21	PE9	2	0	1	1	1	2	22MAY10:00:00:00	112	4	D1	0	D1	13	0	0	2	0	0					3/15/2016	99	99	99	16.66250038	1146.23999	NEG		NEG	0
23	PE10	1	0	1	1	1	3	29MAY10:00:00:00	99	3	D1	0	0	4	0	1	1	0	0	3/1/2016	99	99	99	3/10/2016	34.54277802	99	39.83507156	92.5	2786.580078	NEG		POS	1
63	PE11	1	0	1	1	2	1	04JUN10:00:00:00	32	1	D1	1	0	2	0	0	2	0	0	3/1/2016	99	99	99	3/10/2016	99	99	38.8863945	272.5	2145.709961	NEG		NEG	1
9	PE12	2	0	0	1	2	2	05JUN10:00:00:00	139	5	D1	0	D1	8	0	0	2	0	0					3/15/2016	36.27372742	99	99	1090	764.1300049	NEG		NEG	0
14	PE13	2	0	0	1	1	1	07JUN10:00:00:00	140	5	D1	0	D1	7	0	0	2	0	0					3/16/2016	41.97298431	99	99	57.5	3448.070068	NEG		NEG	0
3	PE14	2	0	1	1	2	1	13JUL10:00:00:00	192	6	D1	0	D1	7	0	0	2	0	0					3/18/2016	99	99	99	104.75	45291.23047	NEG		NEG	0
33	PE15	2	0	0	1	1	1	15JUL10:00:00:00	125	4	D1	0	D1	7	0	0	2	0	0					3/16/2016	99	99	99	106.5	42412.80078	NEG		NEG	#N/A
23	PE16	0	0	1	1	1	3	20JUL10:00:00:00	151	5	M1	0	M1	0	0	0	2	0	0					3/16/2016	99	99	99	1607.3125	8984.860352	NEG		NEG	0
20	PE17	0	0	1	1	2	1	03AUG10:00:00:00	181	6	M1	0	M1	0	0	0	2	0	0					3/16/2016	39.34254837	99	99	1392	25004.66016	NEG		NEG	0
79	PE18	2	0	0	1	1	1	13AUG10:00:00:00	69	2	D1	0	D1	5	0	0	2	0	0					3/16/2016	99	99	99	108	1352.579956	NEG		NEG	0
42	PE19	2	0	1	1	2	3	19AUG10:00:00:00	134	4	D1	0	D1	7	0	0	2	0	0					3/16/2016	41.61019516	99	99	490.5	4686.680176	NEG		NEG	0
19	PE20	0	0	1	1	1	1	25AUG10:00:00:00	215	7	M1	0	M1	0	0	0	2	0	0					3/16/2016	32.89838028	99	99	618.25	21920.21094	NEG		NEG	0
1	PE21	0	0	0	1	1	1	25AUG10:00:00:00	244	8	M1	0	M1	0	0	0	2	0	0					3/16/2016	99	99	99	908.25	16820.0293	NEG		NEG	0
47	PE22	2	0	1	1	2	1	06SEP10:00:00:00	143	5	D1	0	D1	5	0	0	2	0	0					3/16/2016	40.35363007	99	99	216.5	4455.939941	POS	2-3 x C	POS	#N/A
11	PE23	1	0	0	1	2	2	11SEP10:00:00:00	235	8	D1	1	D1	8	0	0	2	0	0	3/1/2016	32.8656044	99	99	3/10/2016	37.91464233	99	99	173	5161.310059	POS	2-4 x C	NEG	1
83	PE24	2	0	1	1	1	2	16SEP10:00:00:00	107	4	D1	0	D1	10	0	0	2	0	0					3/16/2016	99	99	99	409	16344.48047	NEG		NEG	0
24	PE25	0	0	0	1	1	1	22SEP10:00:00:00	211	7	M1	0	M1	0	0	1	1	2	1					3/15/2016	25.94922638	38.17792511	39.97621536	1504.5	22937.15039	NEG		NEG	0
59	PE26	2	0	1	1	1	6	30SEP10:00:00:00	155	5	D1	0	D1	9	0	1	1	0	0					3/16/2016	99	99	99	249	4354.75	NEG		NEG	0
1	PE27	1	0	0		1	1	01OCT10:00:00:00	281	9	D1	0	D1	6	0	1	1	0	0	3/1/2016	31.92433929	99	99	3/10/2016	32.71215057	44.24897766	99	359.75	7430.890137	NEG		POS	1
1	PE28	1	0	0		1	1	05OCT10:00:00:00	285	10	D1	1	D1	6	0	1	1	0	0	3/1/2016	17.59494781	99	99	3/10/2016	18.96398926	30.22217369	99	348.25	94117.28906	POS	10-24 x C	POS	#N/A
10	PE29	1	0	1		1	1	06OCT10:00:00:00	268	9	D1	1	D1	6	0	1	1	0	0	3/1/2016	20.86094666	99	99	3/10/2016	21.34623718	32.16358948	99	277.5		POS	+50 x C	NEG	1
77	PE30	1	0	1	1	2	1	06OCT10:00:00:00	124	4	0	0	0	3	0	0	2	0	0	3/1/2016	38.27548981	99	99	3/10/2016	99	99	99	676.75	29443.66992	NEG		NEG	1
59	PE31	1	0	1	1	1	6	11OCT10:00:00:00	166	6	D1	1	D1	9	0	1	1	0	0	3/1/2016	30.7061367	99	99	3/10/2016	32.25557709	42.67256927	39.42324066	455.5	12994.41016	POS	1-3 x C	POS	#N/A
83	PE32	2	0	1	1	1	2	18OCT10:00:00:00	139	5	D1	0	D1	10	0	0	2	0	0					3/16/2016	99	99	99	680.75	20967.90039	NEG		NEG	0
98	PE33	0	0	0	1	2	1	20OCT10:00:00:00	92	3	M1	0	M1	0	0	1	1	0	0					3/16/2016	40.57505798	99	38.29563904	146	0	NEG		NEG	0
36	PE34	0			1	1	1	22OCT10:00:00:00	213	7	M1	0	M1	0	0	0	2	0	0					3/16/2016	99	99	99	363.25	8291.030273	NEG		NEG	0
8	PE35	1	0	1		1	2	22OCT10:00:00:00	288	10	D1	1	D1	10	0	0	2	0	0	3/1/2016	42.11702728	99	29.88322639	3/10/2016	99	99	29.66642761	209	1788.219971	POS	0-2 x C	NEG	1
8	PE36	0	0	1		1	2	05NOV10:00:00:00	302	10	M1	0	M1	0	0	1	1	0	0					3/16/2016	20.45467377	35.05886459	39.97137451	241.5	4969.330078	POS	1-19 x C	NEG	0
92	PE37	0	0	1	1	1	1	08NOV10:00:00:00	123	4	M1	0	M1	0	0	0	2	0	0					3/16/2016	99	99	99	277.75	1022.48999	NEG		NEG	0
10	PE38	2	0	1		1	1	10NOV10:00:00:00	303	10	D1	0	D1	6	0	1	1	0	0					3/16/2016	23.68488312	41.32459641	99	142	3176.790039	NEG		NEG	0
1	PE39	2	0	0		1	1	16NOV10:00:00:00	327	11	D1	0	D1	5	0	0	2	2	1					3/16/2016	32.54697037	99	99	164.25	1325.699951	NEG		NEG	0
39	PE40	0	0	1	1	1	1	18NOV10:00:00:00	243	8	M1	0	M1	0	0	0	2	0	0					3/16/2016	99	99	99	96	4092.429932	NEG		NEG	0
113	PE41	0	0	1	1	1	1	29NOV10:00:00:00	91	3	M1	0	M1	0	0	0	2	0	0					3/18/2016	99	99	39.42917252	1283.5	15729.41992	NEG		NEG	0
90	PE42	2		1	1	2	1	03DEC10:00:00:00	151	5	D1	0	D1	5	0	0	2	0	0					3/16/2016	37.35409164	99	99	246.5	38455.03906	NEG		NEG	0
90	PE43	2		1	1	2	1	04DEC10:00:00:00	152	5	D1	0	D1	5	0	0	2	0	0					3/16/2016	99	99	99	233.75	7406.02002	NEG		NEG	#N/A
82	PE44	2	0	0	1	2	1	06DEC10:00:00:00	182	6	D1	0	D1	7	0	1	1	0	0					3/16/2016	18.85766792	30.11356544	99	218.5	11144.66992	NEG		NEG	#N/A
1	PE45	2	0	0		1	1	09DEC10:00:00:00	350	12	D1	0	D1	6	0	0	2	0	0					3/16/2016	30.59897232	99	99	229.75	1886.150024	NEG		NEG	0
72	PE46	2	0	0	1	1	1	13DEC10:00:00:00	201	7	D1	0	D1	8	0	1	1	0	0					3/16/2016	18.89602852	29.44217491	99	271.75	6734.529785	POS	4-7 x C	NEG	0
89	PE47	2	0	0	1	1	2	20DEC10:00:00:00	168	6	D1	0	D1	7	0	0	2	0	0					3/16/2016	99	99	99	548.5	3882.040039	NEG		NEG	#N/A
83	PE48	2	0	1	1	1	2	20DEC10:00:00:00	202	7	D1	0	D1	5	0	0	2	0	0					3/16/2016	42.90977478	99	99	1796.25	19876.92969	NEG		NEG	#N/A
29	PE49	2	0	0		2	1	29DEC10:00:00:00	299	10	D1	0	D1	7	0	0	2	0	0					3/15/2016	33.41596222	99	99	83.5	1739.339966	NEG		NEG	0
138	PE50	2	0	1	1	2	3	03JAN11:00:00:00	61	2	D1	0	D1	5	0	0	2	0	0					3/16/2016	99	99	99	108.5	1890.219971	NEG		NEG	0
145	PE51	0	0	0	1	1	2	03JAN11:00:00:00	61	2	M1	0	M1	0	0	0	2	0	0					3/16/2016	99	99	99	547.75	7729.600098	NEG		NEG	0
54	PE52	2	0	0	1	1	2	05JAN11:00:00:00	254	8	D1	0	D1	11	0	0	2	0	0					3/16/2016	35.45248413	99	99	144.75	668.3900146	NEG		NEG	0
24	PE53	2	0	0		1	1	06JAN11:00:00:00	317	11	D1	0	D1	6	0	0	2	0	0					3/16/2016	26.8278923	39.31737137	99	96	2388.610107	NEG		NEG	0
16	PE54	2	0	0		2	1	06JAN11:00:00:00	346	12	D1	0	D1	6	0	0	2	0	0					3/16/2016	42.80037308	99	99	266.25	4775.27002	NEG		NEG	0
76	PE55	1	0	0	0	1	2	06JAN11:00:00:00	220	7	D1	1	D1	5	0	1	1	2	1	3/1/2016	19.44090652	99	35.45486069	3/10/2016	20.67817879	31.49892807	99	259.75	18919.18945	NEG		POS	1
13	PE56	1	0	1		1	2	07JAN11:00:00:00	364	12	0	0	D1	6	0	1	1	0	0	3/1/2016	28.36751556	99	99	3/10/2016	29.92705154	99	99	365.75	9381.759766	NEG		NEG	1
75	PE57	2	0	0	1	1	1	08JAN11:00:00:00	224	7	D1	0	D1	6	0	0	2	0	0					3/16/2016	39.39880753	99	99	218.25	10835.54004	NEG		NEG	0
13	PE58	1	0	1		1	2	11JAN11:00:00:00	368	12	D1	0	D1	6	0	1	1	2	1	3/1/2016	18.9181385	99	99	3/10/2016	20.29955482	31.29602051	99	761.25	25681.16016	NEG		NEG	#N/A
34	PE59	2	0	0		1	3	14JAN11:00:00:00	306	10	D1	0	D1	9	0	0	2	0	0					3/16/2016	99	99	99	283.5	3291.439941	NEG		POS	#N/A
61	PE60	2	0	0		2	2	15JAN11:00:00:00	259	9	D1	0	D1	9	0	1	1	0	0					3/16/2016	16.58379364	26.68720818	99	151.5	34919.28906	NEG		NEG	0
3	PE61	2	0	1		2	1	17JAN11:00:00:00	380	13	D1	0	D1	5	0	0	2	0	0					3/16/2016	99	99	99	101	3605.459961	NEG		NEG	0
148	PE62	0	0	1	1	2	1	20JAN11:00:00:00	63	2	M1	0	M1	0	0	0	2	0	0					3/16/2016	39.42313385	99	39.99140549	483.5	11067.21973	NEG		NEG	0
89	PE63	1	0	0	1	1	2	21JAN11:00:00:00	200	7	D1	1	D1	6	0	1	1	0	0	3/1/2016	20.60719681	39.21035385	99	3/10/2016	22.08479309	34.1716423	99	179.25	4655.339844	POS	8-12 x C	POS	1
151	PE64	0	0	0	1	2	1	21JAN11:00:00:00	59	2	M1	0	M1	0	0	0	2	0	0					3/16/2016	31.79502869	99	38.83421707	2488.5	14659.91016	NEG		NEG	0
59	PE65	2	0	0		1	6	25JAN11:00:00:00	272	9	D1	0	D1	5	0	0	2	0	0					3/16/2016	20.67461395	34.80547714	99	47.5	216.9400024	POS	2-4 x C	POS	0
69	PE66	2	0	1	1	1	1	25JAN11:00:00:00	253	8	D1	0	D1	5	0	1	1	0	0					3/16/2016	20.46450615	99	99	187.75	10695.87988	NEG		NEG	0
13	PE67	0	0	0		1	2	07FEB11:00:00:00	395	13	M1	0	M1	0	0	0	2	0	0					3/15/2016	99	99	39.55852127	364.0125122	3310.01001	POS	1-4 x C	NEG	#N/A
14	PE68	2	0	0		1	1	07FEB11:00:00:00	385	13	D1	0	D1	7	0	0	2	0	0					3/16/2016	31.17793465	99	99	196.0749969	3366.719971	NEG		NEG	0
98	PE69	2	0	1	1	2	1	09FEB11:00:00:00	204	7	D1	0	D1	5	0	0	2	0	0					3/16/2016	99	99	99	675.25	11219.84961	NEG		NEG	0
8	PE70	2	0	1		1	2	12FEB11:00:00:00	401	13	D1	0	D1	6	0	0	2	0	0					3/16/2016	99	99	99	678.8624878	6354.879883	NEG		NEG	0
11	PE71	2	0	0		2	2	12FEB11:00:00:00	389	13	D1	0	D1	8	0	1	1	0	0					3/16/2016	26.36309242	99	99	24.875	985.5999756	NEG		NEG	0
54	PE72	2	0	0		1	2	22FEB11:00:00:00	302	10	D1	0	D1	5	0	1	1	0	0					3/16/2016	24.7885704	43.00017166	99	158.5	6237.47998	POS	2-4 x C	POS	0
70	PE73	0				2	1	25FEB11:00:00:00	276	9	M1	0	M1	0	0	1	1	0	0					3/15/2016	24.58759499	36.71489334	36.51892471	202.25	20098.39063	NEG		NEG	0
136	PE74	2	0	1	1	1	1	26FEB11:00:00:00	122	4	D1	0	D1	5	0	0	2	0	0					3/16/2016	99	99	99	65.25	1455.02002	NEG		NEG	0
33	PE75	2	0	0		1	1	26FEB11:00:00:00	351	12	D1	0	D1	5	0	1	1	2	1					3/16/2016	23.44771767	40.46816635	99	76.25	42286.89063	NEG		NEG	0
41	PE76	1	0	0		1	1	03MAR11:00:00:00	333	11	D1	1	0	3	0	1	1	2	1	3/1/2016	21.94531441	99	31.25988579	3/10/2016	23.08425331	34.69847107	31.97878647	259	25152.08984	NEG		NEG	#N/A
90	PE77	0	0	1	1	2	1	03MAR11:00:00:00	241	8	M1	0	M1	0	0	0	2	0	0					3/15/2016	41.98833084	99	99	523.5	14241.54004	NEG		NEG	0
61	PE78	2	0	0		2	2	07MAR11:00:00:00	310	10	D1	0	D1	8	0	1	1	0	0					3/16/2016	16.32548714	32.69888687	99	206.75	14565.09961	NEG		NEG	0
90	PE79	2	0	1	1	2	1	12MAR11:00:00:00	250	8	D1	0	D1	8	0	0	2	0	0					3/16/2016	26.77844429	42.35986328	99	98.25	2322.659912	NEG		NEG	0
54	PE80	2	0	0		1	2	16MAR11:00:00:00	324	11	D1	0	D1	6	0	0	2	0	0					3/16/2016	16.6726532	99	99	135	5184.399902	POS	1-5 x C	NEG	0
33	PE81	0	0	0		1	1	16MAR11:00:00:00	369	12	M1	0	M1	0	0	1	1	0	0					3/16/2016	99	99	99	164.75	2305.389893	NEG		NEG	0
173	PE82	1	0	1	1	1	3	17MAR11:00:00:00	53	2	D1	1	0	4	0	0	2	2	1	3/1/2016	21.58478928	42.89155197	99	3/10/2016	23.22467804	36.96630478	99	262.5	31224.2207	NEG		POS	1
176	PE83	0	0	0	1	2	1	17MAR11:00:00:00	57	2	M1	0	M1	0	0	0	2	0	0					3/16/2016	29.72314072	99	99	1146.75	7974.319824	NEG		NEG	0
78	PE84	0	0	0		2	1	18MAR11:00:00:00	303	10	M1	0	M1	0	0	0	2	0	0					3/15/2016	99	99	99	280.75	31147.17969	NEG		NEG	0
196	PE85	0	0	1	1	1	1	18MAR11:00:00:00	8	0	M1	0	M1	0	0	0	2	0	0					3/16/2016	99	99	99	173.25		NEG		NEG	#N/A
48	PE86	0	0	0		1	1	18MAR11:00:00:00	333	11	M1	0	M1	0	0	1	1	0	0					3/15/2016	28.65628624	99	99	855.5	2110.840088	NEG		NEG	0
42	PE87	2	0	0		2	3	19MAR11:00:00:00	346	12	D1	0	D1	6	0	0	2	0	0					3/16/2016	44.15568924	99	99	497.5	11808.29004	NEG		NEG	0
83	PE88	2	0	1		1	2	23MAR11:00:00:00	295	10	D1	0	D1	7	0	0	2	0	0					3/16/2016	99	99	99	640	14143.00977	NEG		NEG	0
136	PE89	0	0	1	1	1	1	26MAR11:00:00:00	150	5	M1	0	M1	0	0	1	1	0	0					3/15/2016	19.07431602	32.20456696	99	179.25	38749.98047	POS	10-15 x C	POS	0
59	PE90	0	0	0		1	6	28MAR11:00:00:00	334	11	M1	0	M1	0	0	0	2	0	0					3/15/2016	99	99	99	314.75	25.12000084	NEG		NEG	0
7	PE91	2	0	1		1	1	29MAR11:00:00:00	441	15	D1	0	D1	5	1	0	2	0	0					3/16/2016	99	99	22.85307884	95.25	21683.00977	POS	1-8 x C	NEG	0
83	PE92	0	0	1		1	2	31MAR11:00:00:00	303	10	M1	0	M1	0	0	0	2	0	0					3/15/2016	99	99	99	276.5	20923.44922	NEG		NEG	0
40	PE93	0	0	1		2	1	31MAR11:00:00:00	365	12	M1	0	M1	0	0	1	1	0	0					3/16/2016	99	99	99	1441.5	14234.0498	NEG		NEG	0
88	PE94	0	0	0		2	2	01APR11:00:00:00	274	9	M1	0	M1	0	0	0	2	0	0					3/15/2016	99	99	99	1871.25	12168.16016	NEG		NEG	0
114	PE95	0	0	1	1	1	3	02APR11:00:00:00	216	7	M1	0	M1	0	0	0	2	0	0					3/18/2016	99	99	99	1134.75	6342.279785	NEG		NEG	0
138	PE96	1	0	1	1	2	3	05APR11:00:00:00	153	5	D1	1	D1	5	0	1	1	0	0	3/1/2016	25.69763565	42.86699295	99	3/10/2016	27.64134407	37.44013596	99	122.5	8117.589844	NEG		NEG	1
158	PE97	0			1	1	1	06APR11:00:00:00	123	4	M1	0	M1	0	0	0	2	0	0					3/16/2016	19.5342617	99	99	379.25	7611.810059	POS	1-3 x C	NEG	0
8	PE98	2	0	1		1	2	15APR11:00:00:00	463	15	D1	0	D1	7	0	0	2	0	0					3/16/2016	99	99	99	95.25	741.3300171	NEG		NEG	0
118	PE99	2	0	0	1	1	2	16APR11:00:00:00	225	8	D1	0	D1	5	0	0	2	0	0					3/16/2016	99	99	99	263.5	24099.82031	POS	0-3 x C	NEG	0
2	PE100	0	0	0		2	1	18APR11:00:00:00	485	16	M1	0	M1	0	0	1	1	2	1					3/15/2016	24.93267441	38.00371552	99	234.75		NEG		NEG	#N/A
13	PE101	2	0	0		1	2	19APR11:00:00:00	466	16	D1	0	D1	6	0	1	1	0	0					3/16/2016	30.38000107	99	99	282.25	5934.339844	NEG		NEG	0
108	PE102	0	0	0	1	1	1	23APR11:00:00:00	245	8	M1	0	M1	0	0	0	2	0	0					3/16/2016	99	99	99	162.25	415.8399963	NEG		NEG	0
83	PE103	2	0	1		1	2	23APR11:00:00:00	326	11	D1	0	D1	5	0	0	2	0	0					3/16/2016	99	99	99	1875.75	17092.71094	NEG		NEG	#N/A
173	PE104	1	0	1	1	1	3	23APR11:00:00:00	90	3	0	0	0	3	0	1	1	0	0	3/1/2016	16.24901009	35.88660812	99	3/10/2016	16.79747963	23.39144516	99	291.5	3826.5	NEG		NEG	1
138	PE105	2	0	1	1	2	3	23APR11:00:00:00	171	6	D1	0	D1	6	0	0	2	0	0					3/16/2016	26.55771446	42.37614822	99	305.5	403.8399963	NEG		NEG	0
3	PE106	2	0	1		2	1	25APR11:00:00:00	478	16	D1	0	D1	5	0	1	1	2	1					3/16/2016	22.89875221	99	99	356.25	9414.049805	NEG		NEG	0
173	PE107	1	0	1	1	1	3	25APR11:00:00:00	92	3	D1	0	0	3	0	1	1	2	1	3/1/2016	31.02158356	99	99	3/10/2016	31.58497238	40.39219666	99	248.5	5703.970215	POS	7-12 x C	POS	#N/A
104	PE108	1	0	0		2	3	25APR11:00:00:00	257	9	D1	1	0	4	1	0	2	0	0	3/1/2016	26.97732544	99	24.78829575	3/10/2016	99	99	25.36140442	478	19108.80078	POS	20-26 x C	NEG	1
79	PE109	1	0	0		1	1	25APR11:00:00:00	324	11	D1	0	0	3	0	0	2	0	0	3/1/2016	34.1964035	99	99	3/10/2016	38.02833176	99	99	421.8875122	443.8900146	NEG		NEG	#N/A
5	PE110	0	0	1		2	1	30APR11:00:00:00	484	16	M1	0	M1	0	0	0	0	0	0					3/15/2016	44.60965729	99	99			NEG		NEG	#N/A
190	PE111	0	0	0	1	1	2	02MAY11:00:00:00	60	2	M1	0	M1	0	0	1	1	0	0					3/15/2016	99	99	99	1773	1579.140015	NEG		NEG	0
189	PE112	0	0	1	1	2	2	02MAY11:00:00:00	62	2	M1	0	M1	0	0	0	2	0	0					3/15/2016	99	99	99	634.75	1338.209961	NEG		NEG	0
42	PE113	2	0	0		2	3	06MAY11:00:00:00	394	13	D1	0	D1	6	0	1	1	0	0					3/16/2016	19.12719727	29.95839882	99	269.75	4507.52002	POS	15-20 x C	POS	0
157	PE114	0	0	1	1	1	1	06MAY11:00:00:00	150	5	M1	0	M1	0	0	0	2	0	0					3/15/2016	99	99	99	855.25	145.1300049	NEG		NEG	0
48	PE115	2	0	0		1	1	06MAY11:00:00:00	382	13	D1	0	D1	6	0	1	1	0	0					3/16/2016	14.61437798	99	99	120.5	1056.469971	POS	1-2 x C	NEG	0
40	PE116	2	0	1		2	1	09MAY11:00:00:00	404	13	D1	0	D1	8	0	1	1	0	0					3/16/2016	24.43413734	99	39.63594055	354.75	4443.209961	NEG		NEG	#N/A
7	PE117	1	0	1		1	1	13MAY11:00:00:00	486	16	D1	1	0	3	1	0	2	0	0	3/1/2016	34.71448517	99	27.00679398	3/10/2016	99	99	26.8578701	263	2900.669922	NEG		NEG	#N/A
69	PE118	2	0	1		1	1	13MAY11:00:00:00	361	12	D1	0	D1	5	0	1	1	0	0					3/18/2016	26.95242882	99	99	1703.5		NEG		NEG	0
173	PE119	2	0	1	1	1	3	13MAY11:00:00:00	110	4	D1	0	D1	9	0	0	2	0	0					3/16/2016	99	99	99	78	5259.27002	POS	0-2 x C	NEG	0
46	PE120	0	0	0		1	1	16MAY11:00:00:00	395	13	M1	0	M1	0	0	0	0	0	0					3/16/2016	29.6411171	99	99	177.5375061	3634.959961	POS	8-10 x C	NEG	#N/A
128	PE121	2	0	1	0	1	2	17MAY11:00:00:00	215	7	D1	0	D1	7	0	0	2	0	0					3/16/2016	99	99	99	1396	10135.5498	NEG		NEG	0
83	PE122	2	0	1		1	2	18MAY11:00:00:00	351	12	D1	0	D1	5	0	0	2	0	0					3/16/2016	99	99	99	219	2062.620117	NEG		POS	0
126	PE123	1	0	1	1	2	1	23MAY11:00:00:00	222	7	D1	0	0	3	0	0	2	2	1	3/1/2016	22.93033028	99	99	3/10/2016	24.32307625	34.97158051	99	65.91249847		NEG		POS	1
195	PE124	1	0	0	1	2	2	23MAY11:00:00:00	71	2	D1	1	D1	5	0	1	1	2	1	3/1/2016	22.47022247	13.71410847	99	3/10/2016	23.635849	33.57650757	99	291.6000061	21245.94922	NEG		POS	1
53	PE125	1	0	1		2	3	24MAY11:00:00:00	403	13	D1	1	0	4	0	1	1	2	1	3/1/2016	30.6689682	99	33.00152588	3/10/2016	33.10746765	99	33.7208252	254.9250031	14516.65039	NEG		NEG	1
87	PE126	1	0	1		2	1	26MAY11:00:00:00	336	11	D1	1	0	3	0	1	1	2	1	3/1/2016	20.60981178	99	99	3/10/2016	21.85173798	33.42972946	99	134	19076.75	NEG		NEG	#N/A
180	PE127	0	0	1	1	1	2	31MAY11:00:00:00	120	4	M1	0	M1	0	0	0	2	0	0					3/16/2016	29.8567009	99	31.2539959	295.8624878	26850.5293	NEG		NEG	0
92	PE128	0	0	1		1	1	06JUN11:00:00:00	333	11	M1	0	M1	0	0	0	2	0	0					3/15/2016	99	99	99	726.7625122	3911.300049	NEG		NEG	0
89	PE129	0	0	0		1	2	06JUN11:00:00:00	336	11	M1	0	M1	0	0	0	2	0	0					3/15/2016	99	99	99	3278.774902	9454.700195	NEG		NEG	0
1	PE130	1	0	1		1	1	13JUN11:00:00:00	536	18	D1	0	D1	7	0	1	1	2	1	3/1/2016	18.76222038	99	99	3/10/2016	19.86898232	30.44566536	99	270.0499878	9177.919922	POS	5-12 x C	NEG	1
89	PE131	1	0	0		1	2	13JUN11:00:00:00	343	11	D1	0	0	4	0	0	2	0	0	3/1/2016	33.63360977	99	99	3/10/2016	99	99	99	166.2875061	16579.46094	POS	1-5 x C	NEG	#N/A
192	PE132	0	0	0	1	2	2	15JUN11:00:00:00	99	3	M1	0	M1	0	0	1	1	0	0					3/16/2016	99	99	99	410.7875061	18408.91016	POS	1-9 x C	NEG	#N/A
98	PE133	2	0	1		2	1	17JUN11:00:00:00	332	11	D1	0	D1	5	0	1	1	0	0					3/16/2016	20.16476822	99	99	153.5	4439.430176	NEG		NEG	0
227	PE134	1	0	0	1	1	1	27JUN11:00:00:00	25	1	0	1	D1	5	0	1	1	2	1	3/1/2016	99	99	99	3/10/2016	27.90878677	39.32810593	99	65.75	1386.5	NEG		POS	1
181	PE135	0	0	1	1	2	1	01JUL11:00:00:00	150	5	M1	0	M1	0	0	0	2	0	0					3/18/2016	99	99	99	126.25	6159	POS	1-5 x C	NEG	0
83	PE136	2	0	0		1	2	04JUL11:00:00:00	398	13	D1	0	D1	12	0	0	2	0	0					3/16/2016	99	99	99	1165.5	23392.32031	NEG		NEG	#N/A
195	PE137	1	0	0	1	2	2	07JUL11:00:00:00	116	4	D1	1	D1	6	0	1	1	2	1	3/1/2016	24.13334274	42.42508698	99	3/10/2016	25.06363869	33.85862732	99	371.5	23606.21094	POS	0-2 x C	POS	1
196	PE138	1	0	1	1	1	1	08JUL11:00:00:00	120	4	D1	0	D1	6	0	1	1	2	1	3/1/2016	99	99	99	3/10/2016	29.42974472	40.18381119	99	142	31626.39063	NEG		NEG	1
100	PE139	0	0	0		2	1	08JUL11:00:00:00	353	12	M1	0	M1	0	0	1	1	0	0					3/16/2016	38.6460495	99	99	766.25	8897.19043	NEG		NEG	#N/A
191	PE140	2	0	0	1	2	2	09JUL11:00:00:00	126	4	D1	0	D1	7	0	0	2	0	0					3/15/2016	99	99	99	91.5	511.1099854	NEG		NEG	#N/A
168	PE141	0	0	0	1	1	2	09JUL11:00:00:00	180	6	M1	0	M1	0	0	0	2	0	0					3/16/2016	99	99	99	279.5	25827.7793	POS	0-4 x C	NEG	0
90	PE142	0	0	1		2	1	11JUL11:00:00:00	371	12	M1	0	M1	0	0	0	2	0	0					3/15/2016	99	99	99	347.75	12314.58008	NEG		NEG	0
24	PE143	1	0	1		1	1	11JUL11:00:00:00	503	17	0	0	D1	6	1	1	1	0	0	3/1/2016	22.50453377	99	24.20662689	3/10/2016	23.16074657	35.59043121	23.95662689	463.25	33364.32813	POS	2-6 x C	NEG	1
211	PE144	2	0	0	1	1	2	12JUL11:00:00:00	72	2	D1	0	D1	5	0	0	2	0	0					3/15/2016	99	99	99	357.75	3190.889893	POS	4-20 x C	NEG	0
86	PE145	2	0	0		2	2	13JUL11:00:00:00	381	13	D1	0	D1	10	0	0	2	0	0					3/16/2016	33.63063431	99	99	66.5	1445.25	NEG		NEG	0
30	PE146	1	0	0		2	1	14JUL11:00:00:00	492	16	D1	1	D1	10	0	0	2	0	0	3/1/2016	29.80562401	99	26.39499283	3/10/2016	36.48308563	99	26.92031097	13.5	2326.409912	POS	3-100 x C	POS	#N/A
78	PE147	0	0	0		2	1	19JUL11:00:00:00	426	14	M1	0	M1	0	0	1	1	0	0					3/15/2016	25.96450615	99	99	447		NEG		NEG	#N/A
107	PE148	2	0	1		1	2	19JUL11:00:00:00	338	11	D1	0	D1	5	0	1	1	0	0					3/16/2016	17.65884399	34.11188126	99	75.25	4930.680176	NEG		NEG	#N/A
83	PE149	2	0	0		1	2	21JUL11:00:00:00	415	14	D1	0	D1	9	0	0	2	0	0					3/16/2016	99	99	99	121.75	381.5299988	NEG		NEG	0
86	PE150	2	0	0		2	2	22JUL11:00:00:00	390	13	D1	0	D1	5	0	0	2	0	0					3/18/2016	31.26091957	99	99	44.75	3134.189941	NEG		NEG	0
62	PE151	2	0	0		2	1	25JUL11:00:00:00	448	15	D1	0	D1	6	0	0	2	0	0					3/16/2016	99	99	99	66	4178.189941	NEG		NEG	0
98	PE152	2	0	1		2	1	30JUL11:00:00:00	375	13	D1	0	D1	5	0	1	1	0	0					3/18/2016	16.91831398	29.98747826	99	58.25	6453.220215	POS	0-1 x C	POS	0
189	PE153	0	0	1	1	2	2	01AUG11:00:00:00	153	5	M1	0	M1	0	0	0	2	0	0					3/18/2016	99	99	99	534.75	8854.269531	NEG		NEG	0
138	PE154	1	0	1		2	3	01AUG11:00:00:00	271	9	D1	1	0	4	0	0	2	0	0	3/1/2016	30.73897552	99	38.20409012	3/10/2016	35.49586487	99	99	131.75	2063.719971	NEG		NEG	#N/A
138	PE155	1	0	1		2	3	03AUG11:00:00:00	273	9	0	0	0	4	0	0	2	0	0	3/1/2016	35.67616653	99	99	3/10/2016	99	99	99	321.25	365.519989	NEG		NEG	#N/A
192	PE156	0	0	0	1	2	2	08AUG11:00:00:00	153	5	M1	0	M1	0	0	1	1	0	0					3/15/2016	20.13242722	99	99	436.25	1751.189941	POS	10-15 x C	NEG	0
96	PE157	0	0	1		2	2	09AUG11:00:00:00	394	13	M1	0	M1	0	0	0	0	0	0					3/15/2016	36.44124985	99	99	158.1999969	12326.88965	NEG		NEG	#N/A
244	PE158	1	0	0	1	2	4	11AUG11:00:00:00	2	0	0	0	0	1	0	0	2	0	0	3/1/2016	99	99	99	3/10/2016	99	99	99	2071	0	NEG		NEG	1
74	PE159	2	0	0		1	4	10AUG11:00:00:00	437	15	D1	0	D1	9	0	0	2	0	0					3/16/2016	25.40139389	99	30.55483055	218.25	1302.280029	NEG		NEG	0
7	PE160	0	0	1		1	1	13AUG11:00:00:00	578	19	M1	0	M1	0	0	0	0	0	0					3/15/2016	99	99	99	22.28750038	4048.26001	NEG		NEG	#N/A
68	PE161	0	0	1		2	2	13AUG11:00:00:00	455	15	M1	0	M1	0	0	1	1	2	1					3/18/2016	33.71565628	99	99	1766	5254.419922	NEG		NEG	0
82	PE162	0	0	0		2	1	15AUG11:00:00:00	434	14	M1	0	M1	0	0	0	0	0	0					3/15/2016	36.41787338	99	99	193.4375	1713.75	NEG		NEG	#N/A
10	PE163	2	0	1		1	1	17AUG11:00:00:00	583	19	D1	0	D1	5	1	1	1	0	0					3/15/2016	25.64172363	99	23.3872509	281.25	27082.26953	POS	0-1 x C	POS	0
61	PE164	1	0	0		2	2	17AUG11:00:00:00	473	16	D1	1	D1	6	1	1	1	0	0	3/1/2016	23.41891289	99	23.62485504	3/10/2016	24.57456398	99	23.76433754	174.5	16513.98047	NEG		NEG	1
92	PE165	1	0	1		1	1	18AUG11:00:00:00	406	14	D1	0	D1	5	0	0	2	0	0	3/1/2016	30.80522537	99	32.95032501	3/10/2016	99	99	33.19098663	148.4375	43210.76953	NEG		NEG	1
98	PE166	0	0	1		2	1	20AUG11:00:00:00	396	13	M1	0	M1	0	0	0	0	0	0					3/15/2016	34.8456955	99	99	73.11250305	7844.209961	NEG		NEG	#N/A
140	PE167	2	0	0		1	1	22AUG11:00:00:00	290	10	D1	0	D1	6	0	0	2	0	0					3/18/2016	99	99	99	142.75	17004.64063	NEG		NEG	0
59	PE168	0	0	1		1	6	27AUG11:00:00:00	486	16	M1	0	M1	0	0	0	0	0	0					3/16/2016	99	99	99	256.8374939	7012.879883	NEG		NEG	#N/A
88	PE169	0				2	2	01SEP11:00:00:00	427	14	M1	0	M1	0	0	0	0	0	0					3/15/2016	43.52896118	99	99	428.2875061	5311.560059	NEG		NEG	#N/A
190	PE170	0	0	0	1	1	2	01SEP11:00:00:00	182	6	M1	0	M1	0	0	0	2	0	0					3/18/2016	41.97266388	99	99	807.25	17881.06055	NEG		NEG	0
155	PE171	1	0	0		1	2	02SEP11:00:00:00	276	9	D1	0	D1	8	0	1	1	0	0	3/1/2016	17.56816864	32.48435211	39.07976151	3/10/2016	19.380476	30.52042389	99	322	14332.57031	NEG		POS	1
213	PE172	0	0	1	1	2	4	03SEP11:00:00:00	121	4	M1	0	M1	0	0	0	2	0	0					3/15/2016	99	99	99	578.5	1425.829956	NEG		NEG	0
8	PE173	0				1	2	07SEP11:00:00:00	608	20	M1	0	M1	0	0	0	0	0	0					3/15/2016	99	99	99	129.75	2279.169922	NEG		NEG	#N/A
94	PE174	0	0	1		2	1	10SEP11:00:00:00	425	14	M1	0	M1	0	0	0	0	0	0					3/15/2016	29.084692	40.94450378	99	507.0625	2888.350098	NEG		NEG	#N/A
10	PE175	1	0	1		1	1	12SEP11:00:00:00	609	20	0	0	0	2	0	0	2	0	0	3/1/2016	99	99	99	3/10/2016	99	99	99	615.1375122	627.9899902	NEG		NEG	#N/A
10	PE176	1	0	1		1	1	13SEP11:00:00:00	610	20	D1	0	0	2	0	0	2	0	0	3/1/2016	35.79764175	99	99	3/10/2016	37.43523026	99	99	50.75	11571.12012	NEG		NEG	#N/A
218	PE177	0	0	0	1	1	2	16SEP11:00:00:00	121	4	M1	0	M1	0	0	0	2	0	0					3/16/2016	99	99	99	258.25	16529.5	NEG		NEG	0
99	PE178	0	0	0		1	2	19SEP11:00:00:00	429	14	M1	0	M1	0	0	0	0	0	0					3/15/2016	99	99	99	5.074999809	561.2399902	NEG		NEG	#N/A
241	PE179	2	0	1	1	2	3	27SEP11:00:00:00	70	2	D1	0	D1	5	0	0	2	0	0					3/15/2016	99	99	99	152.25	6225.689941	NEG		NEG	0
182	PE180	0	0	1	1	2	2	29SEP11:00:00:00	241	8	M1	0	M1	0	0	0	2	0	0					3/16/2016	99	99	99	225	4406.660156	POS	0-1 x C	NEG	0
183	PE181	2	0	1	1	2	4	29SEP11:00:00:00	242	8	D1	0	D1	6	0	0	2	0	0					3/15/2016	99	99	99	95.75	2843.26001	POS	0-1 x C	NEG	0
107	PE182	1	0	0		1	2	01OCT11:00:00:00	412	14	D1	1	0	4	0	1	1	0	0	3/1/2016	20.45813179	39.23921585	99	3/10/2016	22.24956322	32.57342148	99	259.5	20224.73047	POS	0-3 x C	NEG	1
167	PE183	2	0	1		1	4	03OCT11:00:00:00	271	9	D1	0	D1	6	0	0	2	0	0					3/15/2016	99	99	99	65.5	16195.49023	NEG		NEG	0
126	PE184	2	0	1		2	1	06OCT11:00:00:00	358	12	D1	0	D1	8	0	1	1	0	0					3/15/2016	23.95801163	37.48967361	99	44	17955.08984	NEG		NEG	0
161	PE185	1	0	0		2	1	06OCT11:00:00:00	297	10	D1	0	0	4	0	1	1	1	1	3/1/2016	24.53921509	41.95978546	99	3/10/2016	25.98674583	35.33413315	99	765.5	28176.75	NEG		NEG	#N/A
80	PE186	0	0	1		2	1	07OCT11:00:00:00	486	16	M1	0	M1	0	0	0	0	1	1					3/15/2016	27.70259857	41.57524872	39.16704559	331.9750061	2290.840088	POS	2-4 x C	NEG	#N/A
123	PE187	0	0	1		2	3	10OCT11:00:00:00	364	12	M1	0	M1	0	0	0	2	0	0					3/16/2016	25.78940201	37.73447037	99	251.75	16279.12012	NEG		NEG	0
7	PE188	2	0	1		1	1	13OCT11:00:00:00	639	21	D1	0	D1	5	0	0	2	0	0					3/18/2016	99	99	28.81355286	97.75	19157.08008	NEG		NEG	#N/A
182	PE189	2	0	1		2	2	14OCT11:00:00:00	256	9	D1	0	D1	5	0	1	1	1	1					3/16/2016	19.72579765	99	24.26660347	203	22108.98047	POS	0-1 x C	NEG	0
44	PE190	2	0	0		1	1	14OCT11:00:00:00	550	18	D1	0	D1	5	0	1	1	0	0					3/16/2016	18.8964119	99	38.7658844	129.25	2659.310059	NEG		NEG	0
107	PE191	0	0	0		1	2	18OCT11:00:00:00	429	14	M1	0	M1	0	0	0	0	0	0					3/15/2016	99	99	99	184.1625061	1109.939941	NEG		NEG	#N/A
69	PE192	0	0	1		1	1	19OCT11:00:00:00	520	17	M1	0	M1	0	0	0	0	0	0					3/15/2016	40.92434692	99	99	112.6374969	1434.48999	NEG		NEG	#N/A
173	PE193	2	0	1		1	3	20OCT11:00:00:00	270	9	D1	0	D1	6	0	0	2	0	0					3/15/2016	99	99	99	53.5	14218.2998	NEG		POS	#N/A
5	PE194	2	0	0		2	1	24OCT11:00:00:00	661	22	D1	0	D1	5	0	0	2	0	0					3/16/2016	27.19042206	99	27.62448502	294.25	27052.63086	NEG		NEG	0
67	PE195	2	0	0		2	1	25OCT11:00:00:00	530	18	D1	0	D1	6	0	0	2	0	0					3/16/2016	37.8336525	99	28.95313072	608	14168.08008	NEG		POS	0
59	PE196	0	0	1		1	6	26OCT11:00:00:00	546	18	M1	0	M1	0	0	1	1	1	1					3/16/2016	99	99	99	617.75	31432.32031	POS	0-1 x C	NEG	0
206	PE197	0	0	1	1	2	2	28OCT11:00:00:00	194	6	M1	0	M1	0	0	0	2	0	0					3/15/2016	36.34040833	99	99	866.5	7795.129883	NEG		NEG	#N/A
276	PE198	0	0	0	1	2	1	29OCT11:00:00:00	13	0	M1	0	M1	0	0	0	0	0	0					3/16/2016	33.6420784	99	99			NEG		NEG	#N/A
157	PE199	2	0	1		1	1	29OCT11:00:00:00	326	11	D1	0	D1	8	0	0	2	0	0					3/16/2016	99	99	40.71409988	70.5	3355.620117	NEG		NEG	0
116	PE200	0	0	0		2	1	31OCT11:00:00:00	424	14	M1	0	M1	0	0	0	0	1	1					3/16/2016	33.57899094	99	99	726.9625244	1610.660034	NEG		NEG	#N/A
243	PE201	0	0	0	1	1	1	02NOV11:00:00:00	91	3	M1	0	M1	0	0	0	2	0	0					3/18/2016	99	99	99	444.5	35734.69922	NEG		NEG	0
121	PE202	2	0	1		2	1	04NOV11:00:00:00	417	14	D1	0	D1	5	0	0	2	0	0					3/16/2016	41.46416473	99	35.33814621	492.25	5331.259766	NEG		NEG	0
271	PE203	2			1	1	1	05NOV11:00:00:00	28	1	D1	0	D1	8	0	0	2	0	0					3/15/2016	99	99	99	398.75	9750.889648	NEG		NEG	#N/A
248	PE204	2	0	1	1	1	1	05NOV11:00:00:00	76	3	D1	0	D1	5	0	0	2	0	0					3/18/2016	37.61850357	99	99	145.5	3968.669922	NEG		NEG	0
215	PE205	0	0	1	1	2	1	10NOV11:00:00:00	182	6	M1	0	M1	0	0	0	2	0	0					3/18/2016	41.73810577	99	99	153.25	5003.180176	POS	0-1 x C	NEG	#N/A
289	PE206	0	0	0	1	1	1	14NOV11:00:00:00	5	0	M1	0	M1	0	0	0	2	0	0					3/16/2016	37.30794907	99	99	185.25		NEG		NEG	#N/A
195	PE207	1	0	1	1	2	2	15NOV11:00:00:00	247	8	D1	1	0	4	0	1	1	1	1	3/1/2016	27.53029823	99	99	3/10/2016	28.81480217	40.5200882	99	65.25		NEG		POS	1
241	PE208	2	0	1	1	2	3	16NOV11:00:00:00	120	4	D1	0	D1	6	0	0	2	0	0					3/16/2016	99	99	99	251.75	17520.93945	NEG		NEG	0
5	PE209	1	0	0		2	1	19NOV11:00:00:00	687	23	D1	0	0	2	0	0	2	0	0	3/1/2016	29.69653702	99	99	3/10/2016	36.47320938	99	99	442.75	17124.14063	NEG		NEG	1
183	PE210	2	0	1		2	4	24NOV11:00:00:00	298	10	D1	0	D1	9	0	0	2	0	0					3/15/2016	41.03084564	99	99	78.75	15922.62012	NEG		NEG	#N/A
173	PE211	1	0	1		1	3	26NOV11:00:00:00	307	10	D1	0	0	4	0	0	2	0	0	3/1/2016	23.12136841	42.60622406	33.07888794	3/10/2016	24.24272346	32.69685364	34.61113739	53.25	4820.540039	NEG		NEG	#N/A
75	PE212	0	0	0		1	1	30NOV11:00:00:00	550	18	M1	0	M1	0	0	0	2	0	0					3/16/2016	37.6434021	99	19.9627018	84.75	7979.680176	NEG		NEG	0
116	PE213	0	0	0		2	1	01DEC11:00:00:00	455	15	M1	0	M1	0	0	0	2	0	0					3/16/2016	99	99	99	1615.5	3307.840088	NEG		NEG	0
234	PE214	0	0	0	1	1	1	03DEC11:00:00:00	155	5	M1	0	M1	0	0	0	2	0	0					3/18/2016	99	99	99	194.375	30774.61914	NEG		NEG	0
47	PE215	1	0	0		2	1	07DEC11:00:00:00	600	20	D1	0	D1	7	0	0	2	0	0	3/1/2016	27.2545929	99	25.04051208	3/10/2016	30.17360306	43.2299118	25.52064514	394	34435.94922	POS	1-10 x C	NEG	1
80	PE216	2	0	1		2	1	12DEC11:00:00:00	552	18	D1	0	D1	6	0	0	2	0	0					3/16/2016	99	99	99	82.25	2836.790039	POS	0-2 x C	NEG	#N/A
252	PE217	2	0	0	1	2	1	13DEC11:00:00:00	98	3	D1	0	D1	7	0	0	2	0	0					3/15/2016	99	99	99	173.5	21117.85938	POS	0-4 x C	NEG	0
103	PE218	1	0	0		2	1	16DEC11:00:00:00	492	16	D1	0	D1	7	0	0	2	0	0	3/1/2016	29.72602844	99	21.72454262	3/10/2016	31.45734978	99	22.07087708	132	15468.44043	POS	1-7 x C	NEG	1
54	PE219	2	0	0		1	2	19DEC11:00:00:00	602	20	D1	0	D1	6	0	0	2	0	0					3/15/2016	31.1124115	99	26.46532059	98	9952.480469	POS	0-2 x C	NEG	0
108	PE220	0	0	0		1	1	23DEC11:00:00:00	489	16	M1	0	M1	0	0	0	0	0	0					3/15/2016	31.00683022	99	99		1269.890015	NEG		NEG	#N/A
240	PE221	2	0	1	1	1	1	29DEC11:00:00:00	163	5	D1	0	D1	5	0	1	1	0	0					3/18/2016	19.55962372	34.93185806	99	208.75	15719.70996	POS	5-19 x C	POS	0
234	PE222	0	0	0	1	1	1	30DEC11:00:00:00	182	6	M1	0	M1	0	0	0	2	0	0					3/16/2016	99	99	99	1465	11198.41992	NEG		NEG	0
157	PE223	2	0	1		1	1	02JAN12:00:00:00	391	13	D1	0	D1	5	0	0	2	0	0					3/16/2016	33.87837601	99	99	211	28471.78906	NEG		NEG	0
61	PE224	2	0	0		2	2	02JAN12:00:00:00	611	20	D1	0	D1	9	0	0	2	0	0					3/15/2016	99	99	24.1719017	210.5	17832.74023	POS	0-2 x C	NEG	0
192	PE225	0	0	0		2	2	07JAN12:00:00:00	305	10	M1	0	M1	0	0	1	1	0	0					3/16/2016	24.75120735	99	99	761	24695.2207	POS	0-1 x C	NEG	0
242	PE226	0	0	0	1	1	2	07JAN12:00:00:00	155	5	M1	0	M1	0	0	0	2	0	0					3/18/2016	99	99	99	1188.5	22382.53906	NEG		NEG	0
64	PE227	0	0	1		2	1	07JAN12:00:00:00	610	20	M1	0	M1	0	0	1	1	0	0					3/16/2016	24.57853127	99	99	169.4624939	1559.140015	NEG		NEG	#N/A
161	PE228	0				2	1	11JAN12:00:00:00	394	13	M1	0	M1	0	0	0	0	0	0					3/16/2016	99	99	99	119.625	8300.660156	NEG		NEG	#N/A
97	PE229	1	0	0		1	2	11JAN12:00:00:00	548	18	D1	1	D1	9	0	0	2	0	0	3/1/2016	99	99	27.74796295	3/10/2016	99	99	28.27182961	366.5	45009.10938	POS	13-18 x C	NEG	1
215	PE230	0	0	0	1	2	1	12JAN12:00:00:00	245	8	M1	0	M1	0	0	0	2	0	0					3/16/2016	99	99	99	1498	15253.74023	NEG		NEG	0
97	PE231	1	0	0		1	2	14JAN12:00:00:00	551	18	0	0	D1	9	1	0	2	0	0	3/1/2016	44.56980133	99	21.87149429	3/10/2016	99	99	21.98276138	129.75	45620.46094	NEG		NEG	#N/A
83	PE232	2	0	0		1	2	16JAN12:00:00:00	594	20	D1	0	D1	6	0	1	1	2	1					3/16/2016	21.85096359	34.88248444	99	122	16588.74023	NEG		POS	0
63	PE233	1	0	0		2	1	17JAN12:00:00:00	624	21	D1	1	D1	7	1	1	1	0	0	3/1/2016	30.4989872	99	24.76330948	3/10/2016	32.55878067	99	25.37612915	398	26761.78906	NEG		POS	1
99	PE234	0	0	0		1	2	17JAN12:00:00:00	549	18	M1	0	M1	0	1	0	2	0	0					3/16/2016	99	99	99	84.75	35639.89063	NEG		POS	0
248	PE235	0	0	1	1	1	1	19JAN12:00:00:00	151	5	M1	0	M1	0	0	0	2	0	0					3/18/2016	33.73150635	99	99	1600.75	45344.10156	NEG		NEG	0
162	PE236	2	0	0		2	1	19JAN12:00:00:00	397	13	D1	0	D1	5	0	1	1	0	0					3/18/2016	23.89585304	44.69161224	26.31543159	633	34869.71875	POS	0-1 x C	NEG	0
120	PE237	1	0	0		1	1	21JAN12:00:00:00	487	16	0	0	0	2	0	1	1	0	0	3/1/2016	23.69641685	14.33766556	99	3/10/2016	25.12461662	35.70018768	99	291.1000061	3101.02002	POS	0-2 x C	NEG	#N/A
120	PE238	1	0	0		1	1	24JAN12:00:00:00	490	16	D1	1	0	2	0	1	1	0	0	3/1/2016	22.31427574	99	99	3/10/2016	23.80666924	34.72658539	99	399.75	37071.91016	POS	0-4 x C	POS	#N/A
67	PE239	2	0	0		2	1	25JAN12:00:00:00	622	21	D1	0	D1	6	0	1	1	0	0					3/15/2016	26.40698624	99	99	143	3453.050049	NEG		POS	0
108	PE240	2	0	0		1	1	25JAN12:00:00:00	522	17	D1	0	D1	5	0	0	2	0	0					3/18/2016	99	99	99	61.25	29010.9707	POS	0-4 x C	NEG	0
153	PE241	2	0	1		2	2	02FEB12:00:00:00	436	15	D1	0	D1	5	0	1	1	0	0					3/15/2016	29.53336906	99	99	305	2443.830078	NEG		NEG	0
122	PE242	2	0	0		1	1	03FEB12:00:00:00	492	16	D1	0	D1	7	0	1	1	0	0					3/15/2016	21.0946312	32.23472595	99	24.25	1712.77002	NEG		NEG	0
218	PE243	2	0	0		1	2	04FEB12:00:00:00	262	9	D1	0	D1	6	0	0	2	0	0					3/16/2016	33.50907898	99	99	60	10590.2998	NEG		NEG	0
167	PE244	0	0	1		1	4	06FEB12:00:00:00	397	13	M1	0	M1	0	0	0	0	0	0					3/16/2016	28.32142067	44.94725418	99	300.875	2666.280029	NEG		NEG	#N/A
228	PE245	1	0	0	1	2	1	10FEB12:00:00:00	238	8	D1	0	0	3	0	1	1	2	1	3/1/2016	32.8143425	99	99	3/10/2016	35.16827393	99	99	108.75	6816.370117	NEG		NEG	1
53	PE246	0	0	0		2	3	17FEB12:00:00:00	672	22	M1	0	M1	0	0	0	0	0	0					3/16/2016	28.81153679	99	24.79240036	252.4875031	4143.52002	NEG		NEG	#N/A
67	PE247	2	0	0		2	1	20FEB12:00:00:00	648	22	D1	0	D1	5	0	1	1	0	0					3/15/2016	22.22115707	99	99	134	24063.83008	NEG		NEG	0
98	PE248	2	0	1		2	1	20FEB12:00:00:00	580	19	D1	0	D1	6	0	0	2	0	0					3/17/2016	26.59868431	41.99877167	99	67.25	20307.23047	NEG		NEG	0
332	PE249	0	0	0	1	1	1	23FEB12:00:00:00	30	1	M1	0	M1	0	0	0	2	0	0					3/16/2016	99	99	99	122.5	6243.450195	NEG		NEG	0
220	PE250	0	0	0		2	3	24FEB12:00:00:00	275	9	M1	0	M1	0	0	0	2	0	0					3/16/2016	99	99	99	264	9324.349609	NEG		NEG	0
259	PE251	0	0	1	1	1	1	29FEB12:00:00:00	163	5	M1	0	M1	0	0	0	2	0	0					3/18/2016	40.72957993	99	99	172.5	27259.00977	NEG		NEG	0
288	PE252	2	0	0	1	1	3	03MAR12:00:00:00	118	4	D1	0	D1	6	0	1	1	0	0					3/16/2016	15.49107265	26.22073936	26.73807907	152.25	24640.76953	NEG		NEG	0
103	PE253	2	0	1		2	1	06MAR12:00:00:00	573	19	D1	0	D1	5	0	0	2	0	0					3/17/2016	38.19390869	99	34.34910202	170.5	6241.540039	NEG		NEG	0
340	PE254	0	0	0	1	2	2	07MAR12:00:00:00	28	1	M1	0	M1	0	0	0	2	0	0					3/16/2016	36.31531525	99	99	179.5	6849.890137	NEG		NEG	0
249	PE255	1	0	0	1	1	2	08MAR12:00:00:00	196	7	D1	0	0	3	0	1	1	1	1	3/1/2016	30.09333038	99	99	3/10/2016	32.22246933	99	99	81.25	24675.94922	POS	2-10 x C	POS	#N/A
236	PE256	0	0	0	1	1	1	09MAR12:00:00:00	245	8	M1	0	M1	0	0	0	2	0	0					3/18/2016	99	99	99	571	18873.08008	POS	0-3 x C	POS	0
195	PE257	1	0	1		2	2	13MAR12:00:00:00	366	12	0	0	0	3	0	1	1	1	1	3/1/2016	14.57794857	99	99	3/10/2016	30.24344444	41.03823853	35.12470627	1022.75	15647.54004	NEG		POS	1
155	PE258	0	0	0		1	2	13MAR12:00:00:00	469	16	M1	0	M1	0	0	1	1	2	1					3/16/2016	27.20684814	40.93629074	99	20.25	440.2200012	NEG		NEG	#N/A
195	PE259	1	0	1		2	2	14MAR12:00:00:00	367	12	D1	0	0	3	0	1	1	0	0	3/1/2016	99	99	7.93162632	3/10/2016	18.56977272	28.5155983	37.96837997	302.5	13581.40039	POS	8-12 x C	NEG	#N/A
211	PE260	2	0	0		1	2	16MAR12:00:00:00	320	11	D1	0	D1	5	0	0	2	0	0					3/17/2016	34.55646896	99	38.6203537	136	8227.469727	NEG		NEG	0
231	PE261	0	0	0		1	1	17MAR12:00:00:00	275	9	M1	0	M1	0	0	0	2	0	0					3/16/2016	99	99	99	356.5	1276.569946	NEG		NEG	0
23	PE262	0	0	0		1	3	19MAR12:00:00:00	759	25	M1	0	M1	0	0	1	1	0	0					3/16/2016	25.76740456	99	32.9488945	12		NEG		POS	#N/A
246	PE263	0	0	0	1	1	3	21MAR12:00:00:00	218	7	M1	0	M1	0	0	0	2	0	0					3/16/2016	41.58459091	99	99	1055.5	13448.76953	NEG		NEG	0
151	PE264	0	0	0		2	1	22MAR12:00:00:00	485	16	M1	0	M1	0	0	0	0	0	0					3/17/2016	99	99	27.88784981	3.912499905	19545.07031	NEG		NEG	#N/A
201	PE265	0	0	0		1	1	24MAR12:00:00:00	367	12	M1	0	M1	0	0	1	1	0	0					3/16/2016	19.86073685	99	35.39189529	104.5	1714.630005	NEG		NEG	0
252	PE266	1	0	1	1	2	1	24MAR12:00:00:00	200	7	0	0	0	4	0	0	2	0	0	3/1/2016	28.17796326	99	99	3/10/2016	29.69790649	42.74249649	99	114.25	4863.529785	POS	3-20 x C	POS	1
336	PE267	0	0	0	1	1	1	28MAR12:00:00:00	58	2	M1	0	M1	0	0	0	2	0	0					3/17/2016	99	99	99	335	3037.639893	NEG		NEG	0
336	PE268	1	0	0	1	1	1	03APR12:00:00:00	64	2	D1	1	0	4	0	1	1	0	0	3/1/2016	19.90490723	40.11429214	99	3/10/2016	21.54640388	31.3842926	40.84314728	442.5	26853.28906	POS	25-50 x C	POS	1
167	PE269	0	0	1		1	4	07APR12:00:00:00	458	15	M1	0	M1	0	0	0	2	0	0					3/17/2016	99	99	99	378	7421.890137	NEG		NEG	0
138	PE270	2	0	1		2	3	10APR12:00:00:00	524	17	D1	0	D1	5	0	0	2	0	0					3/15/2016	31.44634628	99	24.5946579	26.75	3021.25	NEG		NEG	0
297	PE271	0	0	1	1	2	1	11APR12:00:00:00	154	5	M1	0	M1	0	0	0	2	0	0					3/17/2016	39.84434509	99	99	435.25	23261.39063	NEG		NEG	0
316	PE272	0	0	0	1	1	1	12APR12:00:00:00	120	4	M1	0	M1	0	0	0	2	0	0					3/18/2016	99	99	99	930.25	33385.08984	NEG		NEG	0
295	PE273	0	0	0	1	2	1	20APR12:00:00:00	153	5	M1	0	M1	0	0	0	2	0	0					3/17/2016	99	99	99	418	15051.87012	NEG		NEG	0
84	PE274	0	0	0		1	1	21APR12:00:00:00	673	22	M1	0	M1	0	0	0	0	0	0					3/17/2016	99	99	28.92371178	241.2875061	23502.21094	NEG		NEG	#N/A
182	PE275	0	0	0		2	2	30APR12:00:00:00	455	15	M1	0	M1	0	0	0	2	0	0					3/16/2016	31.38582039	99	35.73577881	33.25	13349.61035	POS	0-1 x C	NEG	0
181	PE276	2	0	1		2	1	04MAY12:00:00:00	458	15	D1	0	D1	5	0	0	2	0	0					3/17/2016	99	99	39.15562439	19.25	2676.429932	POS	0-10 x C	NEG	0
268	PE277	2	0	1	1	1	1	05MAY12:00:00:00	224	7	D1	0	D1	6	0	0	2	0	0					3/17/2016	99	99	40.129776	691.25	8642.879883	NEG		NEG	0
299	PE278	0			1	1	3	07MAY12:00:00:00	182	6	M1	0	M1	0	0	0	2	0	0					3/17/2016	99	99	99	1486.5	4357.52002	NEG		NEG	0
228	PE279	2	0	0		2	1	08MAY12:00:00:00	326	11	D1	0	D1	10	0	0	2	0	0					3/17/2016	44.1571579	99	99	27	2608.790039	NEG		NEG	0
66	PE280	0	0	0		1	1	10MAY12:00:00:00	734	24	M1	0	M1	0	0	1	1	0	0					3/16/2016	28.92694855	99	38.05315399	201.75	2079.540039	NEG		NEG	0
336	PE281	2	0	0	1	1	1	10MAY12:00:00:00	101	3	D1	0	D1	5	0	0	2	0	0					3/17/2016	36.31464767	99	99	42.5	2350.97998	NEG		NEG	0
252	PE282	1	0	1	1	2	1	12MAY12:00:00:00	249	8	D1	1	D1	6	0	1	1	0	0	3/1/2016	27.88703728	99	26.31135368	3/10/2016	30.80167961	99	26.67303658	173.5	8820.790039	POS	5-10 x C	POS	1
342	PE283	0	0	1	1	2	1	14MAY12:00:00:00	90	3	M1	0	M1	0	0	0	2	0	0					3/15/2016	99	99	99	1139	15034.04004	NEG		NEG	0
168	PE284	0	0	0		1	2	14MAY12:00:00:00	490	16	M1	0	M1	0	0	1	1	1	1					3/17/2016	33.92319107	99	38.69310379	183.75	30664.66992	NEG		POS	#N/A
40	PE285	2	0	1		2	1	16MAY12:00:00:00	777	26	D1	0	D1	5	0	1	1	0	0					3/15/2016	19.68739128	99	99	371		NEG		POS	#N/A
269	PE286	1	0	1	1	2	5	17MAY12:00:00:00	237	8	D1	0	0	2	0	1	1	0	0	3/1/2016	21.59046364	40.27736664	99	3/10/2016	22.7186203	34.34761429	99	324	37159.25	POS	1-10 x C	POS	1
228	PE287	0	0	0		2	1	17MAY12:00:00:00	335	11	M1	0	M1	0	0	0	2	0	0					3/16/2016	41.98996735	99	99	387.75	10868.16992	NEG		NEG	0
330	PE288	0	0	0	1	1	1	21MAY12:00:00:00	121	4	M1	0	M1	0	0	0	2	0	0					3/16/2016	99	99	99	1363.75	36899.92969	NEG		NEG	0
286	PE289	2	0	0	1	1	1	21MAY12:00:00:00	200	7	D1	0	D1	6	0	0	2	0	0					3/16/2016	31.41501045	42.8026123	99	79	6717.549805	NEG		NEG	#N/A
65	PE290	2	0	0		1	2	21MAY12:00:00:00	751	25	D1	0	D1	5	0	0	2	0	0					3/15/2016	99	99	24.85845375	170.25		NEG		NEG	#N/A
198	PE291	2	0	0		1	1	23MAY12:00:00:00	434	14	D1	0	D1	8	0	1	1	0	0					3/17/2016	19.9230175	99	37.95109177	1918	21448.78906	NEG		NEG	#N/A
140	PE292	0	0	0		1	1	24MAY12:00:00:00	566	19	M1	0	M1	0	0	1	1	0	0					3/17/2016	31.18762589	99	99	53.25		NEG		NEG	#N/A
285	PE293	1			1	2	1	25MAY12:00:00:00	205	7	D1	1	0	2	0	1	1	0	0	3/1/2016	39.64762497	99	99	3/10/2016	99	99	99	349.25	73921.90625	POS	0-1 x C	POS	1
233	PE294	2	0	1		1	1	26MAY12:00:00:00	326	11	D1	0	D1	7	0	0	2	0	0					3/15/2016	99	99	99	1502.75	44505.98828	NEG		NEG	0
66	PE295	2	0	0		1	1	28MAY12:00:00:00	752	25	D1	0	D1	5	0	1	1	0	0					3/17/2016	21.58845901	99	38.21837234	41.75		POS	0-2 x C	POS	#N/A
332	PE296	0	0	0	1	1	1	29MAY12:00:00:00	126	4	M1	0	M1	0	0	0	2	0	0					3/18/2016	99	99	99	1351.875	35986.07813	NEG		NEG	#N/A
251	PE297	2	0	1		2	1	29MAY12:00:00:00	270	9	D1	0	D1	9	0	0	2	0	0					3/17/2016	32.97059631	99	28.5075798	363.25	21239.05078	POS	0-6 x C	NEG	0
323	PE298	0	0	0	1	1	1	30MAY12:00:00:00	157	5	M1	0	M1	0	0	0	2	0	0					3/18/2016	38.70702744	99	99	1145	15078	NEG		NEG	0
233	PE299	0	0	1		1	1	04JUN12:00:00:00	335	11	M1	0	M1	0	0	0	2	0	0					3/17/2016	99	99	99	715	3103.350098	NEG		NEG	0
236	PE300	0	0	0		1	1	06JUN12:00:00:00	334	11	M1	0	M1	0	0	0	2	0	0					3/17/2016	99	99	99	136.6999969	27594.30078	NEG		NEG	0
338	PE301	0	0	0	1	1	2	09JUN12:00:00:00	123	4	M1	0	M1	0	0	0	2	0	0					3/18/2016	99	99	99	757.25	39972.76953	NEG		NEG	0
197	PE302	0	0	1		1	1	12JUN12:00:00:00	456	15	M1	0	M1	0	0	0	2	0	0					3/17/2016	35.889328	99	99	351.5625	1452.660034	NEG		POS	0
300	PE303	1	0	1	1	1	1	12JUN12:00:00:00	208	7	D1	0	D1	5	0	0	2	0	0	3/1/2016	27.75165749	99	21.46059227	3/10/2016	29.57002068	43.70485687	22.04187202	824.1375122	29164.42969	POS	2-4 x C	NEG	1
229	PE304	0	0	0		1	4	16JUN12:00:00:00	364	12	M1	0	M1	0	0	0	2	0	0					3/17/2016	99	99	40.99061203	168	1628.27002	NEG		NEG	0
163	PE305	0	0	0		2	2	18JUN12:00:00:00	549	18	M1	0	M1	0	0	0	2	1	1					3/17/2016	99	99	99	244.25	1625.01001	NEG		POS	0
169	PE306	2	0	1		2	3	19JUN12:00:00:00	519	17	D1	0	D1	5	0	0	2	0	0					3/15/2016	99	99	99	751.0750122	4427.990234	NEG		NEG	#N/A
167	PE307	2	0	1		1	4	22JUN12:00:00:00	534	18	D1	0	D1	7	0	0	2	0	0					3/17/2016	99	99	99	61.5	2202.580078	POS	0-1 x C	NEG	0
15	PE308	0	0	1		1	1	22JUN12:00:00:00	884	29	M1	0	M1	0	0	0	2	0	0					3/16/2016	99	99	99	462.75		POS	1-2 x C	POS	#N/A
100	PE309	0	0	0		2	1	26JUN12:00:00:00	707	24	M1	0	M1	0	0	0	0	0	0					3/16/2016	99	99	99	5.425000191	4726.799805	NEG		POS	#N/A
342	PE310	2	0	1	1	2	1	28JUN12:00:00:00	135	5	D1	0	D1	6	0	0	2	0	0					3/17/2016	41.97941589	99	99	79.5	5817.439941	NEG		NEG	0
14	PE311	2	0	0		1	1	03JUL12:00:00:00	897	30	D1	0	D1	7	0	0	2	0	0					3/17/2016	40.06473541	99	20.24891472	210.75		NEG		NEG	#N/A
243	PE312	2	0	0		1	1	04JUL12:00:00:00	336	11	D1	0	D1	5	0	1	1	0	0					3/17/2016	18.19256973	99	20.22167969	334.75	51761.80859	NEG		NEG	#N/A
235	PE313	0	0	1		2	1	06JUL12:00:00:00	364	12	M1	0	M1	0	0	0	2	0	0					3/17/2016	99	99	35.1247406	516.25	40650.44922	NEG		NEG	0
66	PE314	2	0	0		1	1	06JUL12:00:00:00	791	26	D1	0	D1	6	1	1	1	0	0					3/17/2016	22.50793648	41.81029892	25.18572235	122.75		NEG		POS	#N/A
291	PE315	0	0	0	1	1	3	07JUL12:00:00:00	241	8	M1	0	M1	0	0	1	1	0	0					3/17/2016	30.46875	99	99	910.75	58324.67969	NEG		NEG	0
284	PE316	2	0	0	1	1	1	09JUL12:00:00:00	249	8	D1	0	D1	7	0	0	2	0	0					3/17/2016	39.10853577	99	99	155.75	18433.84961	NEG		POS	0
339	PE317	0	0	0	1	1	2	10JUL12:00:00:00	149	5	M1	0	M1	0	0	0	2	0	0					3/17/2016	44.37434769	99	99	364	5791.080078	NEG		NEG	0
157	PE318	2	0	1		1	1	10JUL12:00:00:00	581	19	D1	0	D1	7	0	0	2	0	0					3/17/2016	39.69274139	99	99	460.25	28956.75	NEG		NEG	0
103	PE319	2	0	1		2	1	14JUL12:00:00:00	703	23	D1	0	D1	6	0	1	1	0	0					3/16/2016	21.50773621	99	99	16.25	42554.83984	NEG		NEG	#N/A
179	PE320	1	0	0		1	3	16JUL12:00:00:00	534	18	D1	0	D1	5	0	0	2	0	0	3/1/2016	39.89617157	99	29.30066299	3/10/2016	33.97753143	99	29.23049545	244.25	15787.74023	NEG		NEG	1
156	PE321	1	0	1		2	1	18JUL12:00:00:00	594	20	D1	1	0	3	0	0	2	0	0	3/1/2016	33.52954865	99	29.26556778	3/10/2016	99	99	29.66313171	173.5	36471.23828	POS	0-1 x C	POS	1
306	PE322	2			1	1	1	21JUL12:00:00:00	252	8	D1	0	D1	8	0	0	2	0	0					3/17/2016	30.76792526	99	99	221.6625061	3482.850098	NEG		NEG	#N/A
338	PE323	2	0	0	1	1	2	21JUL12:00:00:00	165	6	D1	0	D1	7	0	0	2	0	0					3/17/2016	99	99	99	975.6749878	6229.799805	NEG		NEG	#N/A
205	PE324	2	0	0		1	3	23JUL12:00:00:00	471	16	D1	0	D1	6	0	1	1	1	1					3/15/2016	25.99183083	44.30040359	30.20625496	525.2750244	46461.64063	POS	0-1 x C	POS	0
303	PE325	2			1	1	1	23JUL12:00:00:00	241	8	D1	0	D1	10	0	0	2	1	1					3/17/2016	27.65192604	43.36009598	99	35.97499847	1383.859985	NEG		NEG	0
218	PE326	2	0	0		1	2	24JUL12:00:00:00	433	14	D1	0	D1	5	0	0	2	0	0					3/17/2016	39.46891022	99	38.98682022	338.4375	2117.26001	NEG		POS	0
345	PE327	0	0	1	1	1	1	25JUL12:00:00:00	156	5	M1	0	M1	0	0	0	2	0	0					3/16/2016	42.50909805	99	99	1454.599976	33050.39844	NEG		NEG	#N/A
197	PE328	2	0	1		1	1	26JUL12:00:00:00	500	17	D1	0	D1	11	0	0	2	0	0					3/17/2016	22.67899132	99	99	65.5	1660.109985	NEG		POS	0
133	PE329	0	0	0		1	2	31JUL12:00:00:00	646	22	M1	0	M1	0	0	0	2	0	0					3/17/2016	99	99	32.11862564	572.6875	4262.640137	NEG		NEG	#N/A
139	PE330	0	0	1		1	2	04AUG12:00:00:00	638	21	M1	0	M1	0	0	0	2	0	0					3/16/2016	37.60396957	99	25.55948448	160.8999939	3643.26001	NEG		NEG	0
184	PE331	0	0	0		1	2	04AUG12:00:00:00	545	18	M1	0	M1	0	0	0	2	0	0					3/16/2016	99	99	99	282.7374878	2148.530029	NEG		NEG	0
169	PE332	2	0	1		2	3	06AUG12:00:00:00	567	19	D1	0	D1	8	0	0	2	0	0					3/15/2016	99	99	99	3649.050049	11160.41016	NEG		POS	0
300	PE333	2	0	1		1	1	06AUG12:00:00:00	263	9	D1	0	D1	6	0	0	2	0	0					3/17/2016	99	99	99	47.83750153	8498.269531	NEG		NEG	0
328	PE334	0	0	1	1	2	1	13AUG12:00:00:00	214	7	M1	0	M1	0	0	0	2	0	0					3/17/2016	39.57058716	99	99	307.7374878	16061.08008	POS	2-5 x C	POS	0
274	PE335	0	0	1		2	2	13AUG12:00:00:00	305	10	M1	0	M1	0	0	0	2	0	0					3/17/2016	99	99	99	527.8250122	36733.32031	NEG		NEG	0
236	PE336	1	0	0		1	1	20AUG12:00:00:00	409	14	D1	1	D1	9	0	1	1	1	1	3/1/2016	31.59654045	99	27.76736259	3/10/2016	26.62583542	39.76340866	99	879.3125	47599.37891	NEG		NEG	1
196	PE337	2	0	1		1	1	29AUG12:00:00:00	538	18	D1	0	D1	6	0	1	1	0	0					3/18/2016	34.83693695	99	99	167.8000031	4750.279785	NEG		NEG	#N/A
182	PE338	0	0	0		2	2	31AUG12:00:00:00	578	19	M1	0	M1	0	0	0	0	0	0					3/17/2016	99	99	99	153.25	8422.490234	NEG		NEG	#N/A
269	PE339	2	0	1		2	5	01SEP12:00:00:00	344	11	D1	0	D1	6	0	1	1	0	0					3/17/2016	30.10141182	44.53302765	99	550.2374878	24942.90039	NEG		POS	0
341	PE340	0	0	0	1	2	2	11SEP12:00:00:00	211	7	M1	0	M1	0	0	0	2	2	1					3/16/2016	99	99	99	232.8625031	7586.819824	NEG		NEG	0
301	PE341	0	0	1		1	1	19SEP12:00:00:00	304	10	M1	0	M1	0	0	1	1	0	0					3/18/2016	27.86153412	43.84374619	99	208.5625	44142.46094	NEG		NEG	0
333	PE342	2	0	1	1	2	1	22SEP12:00:00:00	241	8	D1	0	D1	5	0	0	2	0	0					3/17/2016	37.83745956	99	99	14.75	1128.47998	POS	0-3 x C	POS	0
177	PE343	0	0	1		2	1	24SEP12:00:00:00	607	20	M1	0	M1	0	0	0	0	0	0					3/17/2016	41.9529686	99	29.26639938	288.75	9990	NEG		NEG	#N/A
133	PE344	2	0	0		1	2	28SEP12:00:00:00	705	24	D1	0	D1	9	0	1	1	0	0					3/17/2016	15.80742264	99	33.48638535	9.375	16320.24023	NEG		NEG	#N/A
167	PE345	2	0	1		1	4	28SEP12:00:00:00	632	21	D1	0	D1	7	0	0	2	0	0					3/15/2016	99	99	26.70391846	23.35000038	35698.66016	NEG		NEG	0
195	PE346	2	0	0		2	2	28SEP12:00:00:00	565	19	D1	0	D1	5	0	0	2	0	0					3/17/2016	33.70901108	99	99	46.5625	3850.889893	NEG		POS	0
196	PE347	2	0	1		1	1	04OCT12:00:00:00	574	19	D1	0	D1	6	0	0	2	0	0					3/17/2016	24.61552429	99	38.61195374	228.6000061	45551.12891	NEG		POS	0
226	PE348	1				2	1	04OCT12:00:00:00	478	16	D1	0	D1	10	0	1	1	0	0	3/1/2016	99	99	99	3/10/2016	20.6473484	38.71640015	99	20.54999924	27216.56055	NEG		POS	1
183	PE349	2	0	1		2	4	05OCT12:00:00:00	614	20	D1	0	D1	8	0	0	2	0	0					3/15/2016	34.61481476	99	99	75.88749695	9074.080078	POS	0-5 x C	NEG	0
196	PE350	2	0	1		1	1	09OCT12:00:00:00	579	19	D1	0	D1	5	0	1	1	0	0					3/17/2016	24.36544991	99	27.89773178	8.675000191	5950.689941	NEG		NEG	0
195	PE351	1	0	0		2	2	09OCT12:00:00:00	576	19	D1	0	D1	6	0	0	2	0	0	3/1/2016	99	11.26129818	41.5641861	3/10/2016	41.2653923	99	26.14662552	483.2625122	49949.60938	NEG		NEG	1
198	PE352	2	0	1		1	1	10OCT12:00:00:00	574	19	D1	0	D1	7	0	0	2	0	0					3/15/2016	25.9602623	99	27.89356422	8.899999619	12190.80957	POS	1-2 x C	POS	0
330	PE353	2				1	1	11OCT12:00:00:00	264	9	D1	0	D1	6	0	1	1	0	0					3/17/2016	23.69474602	39.1723175	99	106.6374969	65728.38281	NEG		NEG	0
295	PE354	2				2	1	13OCT12:00:00:00	329	11	D1	0	D1	5	0	0	2	0	0					3/17/2016	99	99	38.35125732	479.6499939	9981.240234	NEG		NEG	0
241	PE355	1	0	1		2	3	15OCT12:00:00:00	454	15	D1	0	D1	10	0	1	1	0	0	3/1/2016	20.702034	41.02471542	99	3/10/2016	22.56435966	34.80539703	99	98.94999695	41028.53906	POS	2-3 x C	NEG	1
247	PE356	1	0	0		1	1	16OCT12:00:00:00	439	15	D1	0	D1	7	0	0	2	0	0	3/1/2016	36.2681427	99	27.01966667	3/10/2016	99	99	27.58105659	53.76250076	9873.400391	POS	10-15 x C	POS	#N/A
258	PE357	0	0	0		1	1	18OCT12:00:00:00	398	13	M1	0	M1	0	0	0	0	1	1					3/17/2016	25.56445885	39.44330215	99	371.2000122	2943.340088	NEG		NEG	#N/A
136	PE358	1	0	0		1	1	22OCT12:00:00:00	726	24	D1	0	0	3	1	1	1	2	1	3/1/2016	35.29522324	99	39.67511749	3/10/2016	28.86532211	43.74731064	33.18244934	305.7875061	31972.0293	NEG		NEG	1
261	PE359	2	0	0		2	1	22OCT12:00:00:00	397	13	D1	0	D1	5	0	0	2	0	0					3/17/2016	43.66193008	99	35.5502739	19.22500038	1696.670044	POS	5-50 x C	NEG	#N/A
307	PE360	2	0	1		1	4	22OCT12:00:00:00	324	11	D1	0	D1	5	0	0	2	0	0					3/16/2016	36.46670914	99	35.32556915	54.95000076	9823.19043	NEG		NEG	0
347	PE361	0			1	2	2	22OCT12:00:00:00	242	8	M1	0	M1	0	0	1	1	0	0					3/17/2016	19.94473648	33.10174179	41.79531097	79.63749695	20653.14063	POS	0-3 x C	NEG	0
332	PE362	1				1	1	24OCT12:00:00:00	274	9	D1	1	0	3	0	1	1	0	0	3/1/2016	16.67534447	36.15498734	99	3/10/2016	18.33161354	27.73584366	99	27.1875	23656.39063	POS	2-12 x C	POS	1
295	PE363	2				2	1	27OCT12:00:00:00	343	11	D1	0	D1	8	0	0	2	0	0					3/15/2016	99	99	99	145.8500061	57310.46094	NEG		NEG	0
74	PE364	0	0	1		1	4	29OCT12:00:00:00	883	29	M1	0	M1	0	0	0	0	1	1					3/17/2016	32.71324158	99	26.99674797			NEG		POS	#N/A
227	PE365	1	0	0		1	1	29OCT12:00:00:00	515	17	D1	1	D1	5	0	0	2	0	0	3/1/2016	30.8071003	99	23.50211906	3/10/2016	99	99	24.32823372	485.375	69565.90625	POS	10-15 x C	POS	1
180	PE366	1	0	0		1	2	29OCT12:00:00:00	637	21	0	0	0	4	0	0	2	0	0	3/1/2016	34.59141541	99	99	3/10/2016	34.94985199	99	99	252.2375031	47922	NEG		NEG	1
180	PE367	1	0	0		1	2	30OCT12:00:00:00	638	21	D1	0	0	4	0	0	2	0	0	3/1/2016	29.63251495	99	37.01100159	3/10/2016	99	99	99	1120.112549	47812.89063	POS	0-1 x C	POS	#N/A
242	PE368	0	0	0		1	2	03NOV12:00:00:00	456	15	M1	0	M1	0	0	1	1	0	0					3/16/2016	35.47658539	99	35.46614838	1053.724976	6608.910156	NEG		NEG	0
299	PE369	0	0	1		1	3	05NOV12:00:00:00	364	12	M1	0	M1	0	0	0	2	0	0					3/15/2016	99	99	99	586.5875244	30962.00977	NEG		POS	0
236	PE370	0	0	0		1	1	06NOV12:00:00:00	487	16	M1	0	M1	0	0	0	0	0	0					3/18/2016	24.57930183	99	99	251.7124939	377.4299927	NEG		POS	#N/A
288	PE371	2	0	1		1	3	06NOV12:00:00:00	366	12	D1	0	D1	5	0	0	2	1	1					3/18/2016	34.95440674	99	99	82.52500153	5099.169922	NEG		POS	#N/A
245	PE372	0	0	1		1	2	09NOV12:00:00:00	456	15	M1	0	M1	0	0	0	2	0	0					3/15/2016	99	99	99	142.8500061	6276.529785	NEG		NEG	0
205	PE373	0	0	0		1	3	10NOV12:00:00:00	581	19	M1	0	M1	0	0	0	0	0	0					3/17/2016	24.10679054	99	99	328.1875	10074.90039	NEG		NEG	#N/A
339	PE374	0				1	2	10NOV12:00:00:00	272	9	M1	0	M1	0	0	1	1	0	0					3/16/2016	17.23163223	31.91762924	99	245.9624939	46649.28906	NEG		NEG	#N/A
292	PE375	0	0	0		2	1	12NOV12:00:00:00	364	12	M1	0	M1	0	0	1	1	0	0					3/16/2016	99	99	99	646.0999756	5942.790039	NEG		NEG	0
336	PE376	2	0	0		1	1	13NOV12:00:00:00	288	10	D1	0	D1	5	0	1	1	0	0					3/17/2016	14.89309406	29.83563995	99	62.52500153	13335.95996	POS	0-3 x C	NEG	0
332	PE377	0				1	1	23NOV12:00:00:00	304	10	M1	0	M1	0	0	0	2	0	0					3/17/2016	99	99	99	47.58750153	11843.84961	NEG		NEG	0
264	PE378	1	0	0		1	1	26NOV12:00:00:00	429	14	D1	0	0	2	0	0	2	0	0	3/1/2016	30.56222534	99	99	3/10/2016	99	99	99	48.21250153	1884.51001	NEG		NEG	1
247	PE379	0	0	0		1	1	05DEC12:00:00:00	489	16	M1	0	M1	0	0	0	0	2	1					3/16/2016	99	99	39.64682388	163.875	35795.55078	NEG		NEG	#N/A
236	PE380	2	0	0		1	1	06DEC12:00:00:00	517	17	D1	0	D1	5	0	1	1	0	0					3/17/2016	18.99635887	99	99	12.17500019	16224.84961	NEG		NEG	0
271	PE381	2	0	0		1	1	12DEC12:00:00:00	431	14	D1	0	D1	5	0	1	1	1	1					3/17/2016	28.61167145	99	99	418.8374939	22431.65039	NEG		NEG	#N/A
255	PE382	0	0	0		1	2	12DEC12:00:00:00	456	15	M1	0	M1	0	0	0	2	0	0					3/17/2016	35.7615242	99	99	439.2250061	4290.029785	NEG		NEG	0
261	PE383	1	0	0		2	1	17DEC12:00:00:00	453	15	D1	1	D1	5	0	1	1	0	0	3/1/2016	18.31122398	99	99	3/10/2016	19.53631592	28.98659515	99	162.5749969	19332.73047	NEG		POS	1
300	PE384	0	0	1		1	1	18DEC12:00:00:00	397	13	M1	0	M1	0	0	0	0	0	0					3/16/2016	33.52993011	99	99	305.3624878	2434.800049	NEG		NEG	#N/A
195	PE385	2	0	0		2	2	22DEC12:00:00:00	650	22	D1	0	D1	5	0	1	1	0	0					3/17/2016	21.63343811	99	99	29.78750038	536.25	NEG		NEG	0
252	PE386	0	0	0		2	1	07JAN13:00:00:00	489	16	M1	0	M1	0	0	0	0	0	0					3/16/2016	99	99	23.89953232	714.8250122	5682.410156	NEG		POS	#N/A
264	PE387	0	0	0		1	1	23JAN13:00:00:00	487	16	M1	0	M1	0	0	0	0	1	1					3/17/2016	23.45849609	38.24392319	99	109.0875015	11427.37988	NEG		NEG	#N/A
211	PE388	0	0	0		1	2	01FEB13:00:00:00	642	21	M1	0	M1	0	0	0	2	0	0					3/17/2016	99	99	99	1121.525024	3423.129883	NEG		NEG	0
273	PE389	0	0	0		1	1	01FEB13:00:00:00	489	16	M1	0	M1	0	0	0	0	0	0					3/17/2016	20.78217125	36.32460022	99	143.6999969	17736.14063	NEG		NEG	#N/A
236	PE390	2	0	0		1	1	02FEB13:00:00:00	575	19	D1	0	D1	5	0	1	1	0	0					3/15/2016	20.98296165	99	99	750	6401.390137	NEG		POS	0
233	PE391	0	0	0		1	1	07FEB13:00:00:00	583	19	M1	0	M1	0	0	0	0	0	0					3/17/2016	43.62164688	99	99	183.1750031	7312.919922	NEG		POS	#N/A
290	PE392	0	0	1		2	1	09FEB13:00:00:00	456	15	M1	0	M1	0	0	1	1	0	0					3/17/2016	99	99	99	1281.949951	6915.169922	NEG		NEG	0
291	PE393	0	0	0		1	3	13FEB13:00:00:00	462	15	M1	0	M1	0	0	0	2	0	0					3/17/2016	99	99	39.30562592	1071.349976	1459.819946	NEG		NEG	0
256	PE394	0	0	0		2	1	18FEB13:00:00:00	521	17	M1	0	M1	0	0	0	0	0	0					3/17/2016	33.94125366	99	99	553.7999878	41272.75	NEG		NEG	#N/A
348	PE395	0	0	1		2	1	26FEB13:00:00:00	367	12	M1	0	M1	0	0	0	2	0	0					3/18/2016	99	99	99	754.5750122	6315.810059	NEG		NEG	0
299	PE396	2	0	1		1	3	28FEB13:00:00:00	479	16	D1	0	D1	7	0	0	2	0	0					3/16/2016	22.83148766	34.08829117	99	175.1625061	7802.200195	NEG		POS	0
252	PE397	0	0	0		2	1	05MAR13:00:00:00	546	18	M1	0	M1	0	0	0	2	0	0					3/17/2016	99	99	39.2081337	1134.300049	11551.98047	NEG		NEG	0
317	PE398	2				2	3	14MAR13:00:00:00	453	15	D1	0	D1	5	0	0	2	0	0					3/18/2016	37.65527725	99	99	216.8874969	18117.08984	POS	1-2 x C	POS	0
264	PE399	2	0	0		1	1	15MAR13:00:00:00	538	18	D1	0	D1	7	0	0	2	2	1					3/18/2016	34.98154068	99	99	835.6875	3179.98999	POS	0-1 x C	NEG	0
256	PE400	2	0	0		2	1	15MAR13:00:00:00	546	18	D1	0	D1	6	0	0	2	0	0					3/18/2016	33.62256622	99	99	221.8500061	7507.390137	NEG		NEG	0
339	PE401	0	0	1		1	2	19MAR13:00:00:00	401	13	M1	0	M1	0	0	0	0	0	0					3/18/2016	99	99	99		13439.45996	NEG		POS	#N/A
350	PE402	0	0	1		2	1	25MAR13:00:00:00	394	13	M1	0	M1	0	0	0	0	0	0					3/16/2016	37.62743759	99	38.5944252		11449.88965	NEG		NEG	#N/A
184	PE403	0	0	0		1	2	04APR13:00:00:00	788	26	M1	0	M1	0	0	0	0	0	0					3/16/2016	33.69741821	99	99			NEG		NEG	#N/A
205	PE404	1	0	0		1	3	18APR13:00:00:00	740	25	D1	0	0	2	0	1	1	0	0	3/1/2016	99	99	30.08117485	3/10/2016	24.42614365	39.80282974	31.74012184	397.8500061	39919.37109	NEG		POS	1
321	PE405	0	0	0		2	1	22APR13:00:00:00	486	16	M1	0	M1	0	0	0	0	0	0					3/17/2016	44.51369476	99	99	106.8249969	172.1999969	NEG		NEG	#N/A
290	PE406	1	0	1		2	1	23APR13:00:00:00	529	18	D1	1	0	3	0	0	2	0	0	3/1/2016	33.27355576	99	99	3/10/2016	99	99	99			POS	1-2 x C	NEG	1
243	PE407	0	0	0		1	1	04MAY13:00:00:00	640	21	M1	0	M1	0	0	0	2	0	0					3/17/2016	99	99	35.55426788		9377.110352	NEG		NEG	0
252	PE408	2	0	1		2	1	06MAY13:00:00:00	608	20	D1	0	D1	6	0	1	1	0	0					3/17/2016	27.25054169	40.24684143	99	413.3875122	10013.66992	NEG		NEG	0
277	PE409	1	0	1		1	3	06MAY13:00:00:00	564	19	D1	1	0	4	1	0	2	0	0	3/1/2016	26.69841957	99	99	3/10/2016	27.73972321	38.89809799	99	79.94999695	44898.76953	POS	0-1 x C	POS	1
253	PE410	2	0	1		1	1	06MAY13:00:00:00	607	20	D1	0	D1	5	0	0	2	0	0					3/15/2016	99	99	22.86696815		10061.16992	POS	1-2 x C	POS	#N/A
299	PE411	2				1	3	09MAY13:00:00:00	549	18	D1	0	D1	5	0	0	2	0	0					3/17/2016	99	99	99	69.625	2017.349976	NEG		POS	0
300	PE412	1	0	1		1	1	09MAY13:00:00:00	539	18	D1	0	0	2	1	0	2	0	0	3/1/2016	27.72735405	99	99	3/10/2016	29.07048225	41.14778519	99	475.7124939	71263.20313	POS	10-15 x C	POS	1
251	PE413	1	0	1		2	1	14MAY13:00:00:00	620	21	D1	1	0	4	0	0	2	0	0	3/1/2016	99	99	27.28870583	3/10/2016	99	99	27.42360306	448.2625122		NEG		POS	1
340	PE414	2	0	1		2	2	15MAY13:00:00:00	462	15	D1	0	D1	7	0	1	1	0	0					3/17/2016	21.11614037	34.73385239	37.28874207	39.08750153	3588.620117	NEG		NEG	0
345	PE415	0	0	1		1	1	18MAY13:00:00:00	453	15	M1	0	M1	0	0	0	2	0	0					3/17/2016	36.35533905	99	99	898.0875244	5012.52002	NEG		NEG	0
299	PE416	0				1	3	20MAY13:00:00:00	560	19	M1	0	M1	0	0	0	2	0	0					3/16/2016	99	99	99	680.8624878	9780.519531	NEG		NEG	0
259	PE417	0	0	0		1	1	21MAY13:00:00:00	610	20	M1	0	M1	0	0	0	0	0	0					3/17/2016	35.82067108	99	99	467.2875061	2410.52002	NEG		NEG	#N/A
333	PE418	2	0	1		2	1	24MAY13:00:00:00	485	16	D1	0	D1	9	0	0	2	0	0					3/17/2016	39.28766632	99	99	677.5625	4053.449951	NEG		POS	0
335	PE419	0	0	1		1	1	24MAY13:00:00:00	484	16	M1	0	M1	0	0	0	0	0	0					3/16/2016	99	99	27.99308586		7453.129883	NEG		NEG	#N/A
215	PE420	1	0	1		2	1	27MAY13:00:00:00	746	25	D1	0	D1	5	0	0	2	1	1	3/1/2016	99	99	99	3/10/2016	29.12724113	99	24.94231987	336.0874939	15107.80957	POS	0-1 x C	POS	#N/A
179	PE421	2	0	0		1	3	03JUN13:00:00:00	856	29	D1	0	D1	6	0	0	0	1	1					3/16/2016	25.42203522	42.59088516	17.86889076			POS	15-30 x C	POS	#N/A
251	PE422	0	0	1		2	1	04JUN13:00:00:00	641	21	M1	0	M1	0	0	0	2	2	1					3/16/2016	37.27095413	99	99	378.0499878	711.2199707	NEG		NEG	0
284	PE423	2	0	1		1	1	06JUN13:00:00:00	581	19	D1	0	D1	5	0	1	1	1	1					3/16/2016	18.63471413	29.25002098	99	516.4749756	38093.19922	POS	1-3 x C	NEG	0
331	PE424	0	0	0		1	2	22JUN13:00:00:00	515	17	M1	0	M1	0	0	0	0	0	0					3/16/2016	99	99	99	1.712499976	1436.430054	NEG		NEG	#N/A
348	PE425	0	0	1		2	1	25JUN13:00:00:00	486	16	M1	0	M1	0	0	0	0	0	0					3/16/2016	99	99	22.9329586	272.2250061	13047.32031	NEG		NEG	#N/A
330	PE426	0	0	0		1	1	26JUN13:00:00:00	522	17	M1	0	M1	0	0	0	0	1	1					3/16/2016	99	99	99	28.08749962	447.0499878	NEG		NEG	#N/A
336	PE427	0	0	0		1	1	29JUN13:00:00:00	516	17	M1	0	M1	0	0	0	0	0	0					3/16/2016	99	99	24.92565346		3090.959961	POS	1-3 x C	POS	#N/A
326	PE428	0	0	0		2	1	04JUL13:00:00:00	545	18	M1	0	M1	0	0	0	2	1	1					3/16/2016	21.7730999	99	99	458.3250122	2426.659912	NEG		NEG	0
236	PE429	1	0	0		1	1	11JUL13:00:00:00	734	24	D1	0	D1	5	1	0	2	0	0	3/1/2016	25.18572044	99	99	3/10/2016	41.97278976	99	27.58175278	128.3000031	30412.60938	NEG		NEG	1
331	PE430	0	0	0		1	2	23JUL13:00:00:00	546	18	M1	0	M1	0	0	0	2	0	0					3/16/2016	24.74487114	40.96298599	99	443.2875061	7047.359863	NEG		POS	0
232	PE431	0	0	0		2	1	07AUG13:00:00:00	762	25	M1	0	M1	0	0	0	0	1	1					3/16/2016	99	99	99			NEG		NEG	#N/A
333	PE432	1	0	1		2	1	17AUG13:00:00:00	570	19	D1	1	0	4	0	0	2	0	0	3/1/2016	30.2589817	99	23.65197372	3/10/2016	38.35285187	99	23.63570404	569.6375122	45706.53906	POS	8-10 x C	NEG	1
259	PE433	0	0	0		1	1	21AUG13:00:00:00	702	23	M1	0	M1	0	0	0	0	0	0					3/16/2016	99	99	99	291.8624878	5239.700195	NEG		NEG	#N/A
250	PE434	0	0	1		1	1	02SEP13:00:00:00	732	24	M1	0	M1	0	0	1	1	0	0					3/16/2016	42.71982956	99	99	529.6500244	26614.90039	NEG		POS	0
317	PE435	2	0	0		2	3	07SEP13:00:00:00	630	21	D1	0	D1	5	0	0	2	0	0					3/15/2016	99	99	99	122.0250015	10306.66016	NEG		NEG	0
287	PE436	1	0	0		1	1	09SEP13:00:00:00	676	23	D1	1	0	4	0	0	2	0	0	3/1/2016	32.28959656	99	25.09597588	3/10/2016	99	99	25.3323307	317.3875122	43739.08984	POS	0-1 x C	POS	1
291	PE437	0				1	3	10SEP13:00:00:00	671	22	M1	0	M1	0	0	0	0	0	0					3/16/2016	99	99	99	113.9250031	2853.209961	NEG		NEG	#N/A
274	PE438	2	0	0		2	2	12SEP13:00:00:00	700	23	D1	0	D1	5	0	1	1	0	0					3/16/2016	16.88874817	99	28.93557739	19.96249962	1956.829956	NEG		NEG	0
258	PE439	2	0	0		1	1	13SEP13:00:00:00	728	24	D1	0	D1	5	0	0	2	0	0					3/15/2016	39.61236572	99	99	669.8375244	21195.11914	NEG		NEG	0
